# Supplementary material for: Effect of calcium hydroxide removal protocols on push-out bond strength of hydraulic calcium silicate sealers: an in vitro study
Source: PeerJ. 2026 May 14;14:e21236. doi: 10.7717/peerj.21236 (PMC13180349; doi:10.7717/peerj.21236)
Supplement: Supplemental Information 1 [file peerj-14-21236-s001.xlsx]

## Sheet: Sayfa1
Distilled water	cervical	middle	apical
1	CLASS 3	CLASS 2	CLASS 2
2	CLASS 1	CLASS 2	CLASS 1
3	CLASS 1	CLASS 2	CLASS 1
4	CLASS 1	CLASS 3	CLASS 3
5	CLASS 2	CLASS 2	CLASS 1
6	CLASS 1	CLASS 1	CLASS 2
7	CLASS 3	CLASS 2	CLASS 2
8	CLASS 1	CLASS 1	CLASS 2
9	CLASS 1	CLASS 1	CLASS 2
10	CLASS 1	CLASS 1	CLASS 2
11	CLASS 2	CLASS 2	CLASS 2
EDTA-HYPO	cervical	middle	apical
1	CLASS 1	CLASS 2	CLASS 2
2	CLASS 1	CLASS 2	CLASS 2
3	CLASS 3	CLASS 2	CLASS 2
4	CLASS 3	CLASS 1	CLASS 2
5	CLASS 1	CLASS 1	CLASS 3
6	CLASS 2	CLASS 1	CLASS 1
7	CLASS 2	CLASS 1	CLASS 3
8	CLASS 1	CLASS 3	CLASS 2
9	CLASS 3	CLASS 3	CLASS 2
10	CLASS 3	CLASS 3	CLASS 2
11	CLASS 2	CLASS 2	CLASS 2
Glycolic acid	cervical	middle	apical
1	CLASS 1	CLASS 2	CLASS 2
2	CLASS 2	CLASS 2	CLASS 2
3	CLASS 3	CLASS 3	CLASS 3
4	CLASS 1	CLASS 2	CLASS 2
5	CLASS 1	CLASS 2	CLASS 1
6	CLASS 3	CLASS 3	CLASS 2
7	CLASS 3	CLASS 1	CLASS 2
8	CLASS 2	CLASS 3	CLASS 3
9	CLASS 2	CLASS2	CLASS 2
10	CLASS 2	CLASS 2	CLASS 2
11	CLASS 3	CLASS 3	CLASS 2
citric acid	cervical	middle	apical
1	CLASS 2	CLASS 2	CLASS 2
2	CLASS 2	CLASS 2	CLASS 2
3	CLASS 2	CLASS 2	CLASS 2
4	CLASS 3	CLASS 1	CLASS 2
5	CLASS 3	CLASS 1	CLASS 2
6	CLASS 1	CLASS 3	CLASS 1
7	CLASS 1	CLASS 1	CLASS 3
8	CLASS 1	CLASS 3	CLASS 1
9	CLASS 3	CLASS 2	CLASS 2
10	CLASS 2	CLASS 2	CLASS 2
11	CLASS 2	CLASS 2	CLASS 2
